# Supplementary material for: Klebsiella pneumoniae Phage M198 and Its Therapeutic Potential
Source: Viruses. 2025 Jan 15;17(1):115. doi: 10.3390/v17010115 (PMC11768853; doi:10.3390/v17010115)
Supplement: Supplementary file 1 [file viruses-17-00115-s001.zip]

Archive with 1 entries (1 files):
- viruses-3428572-supplementary.pdf
